# Supplementary material for: A Systematic Review of Heated Intrathoracic Chemotherapy for Thymic Epithelial Tumors and the First Case Report of a Robotic Approach: Could a Minimally Invasive Approach Offer a New Paradigm of Care?
Source: J Clin Med. 2025 Jun 10;14(12):4094. doi: 10.3390/jcm14124094 (PMC12194147; doi:10.3390/jcm14124094)
Supplement: Supplementary file 1 [file jcm-14-04094-s001.zip]

Archive with 1 entries (1 files):
- jcm-3670135-supplementary.pdf
